# Supplementary material for: Dynamic DNA methylation turnover in gene bodies is associated with enhanced gene expression plasticity in plants
Source: Genome Biol. 2023 Oct 12;24:227. doi: 10.1186/s13059-023-03059-9 (PMC10571256; doi:10.1186/s13059-023-03059-9)
Supplement: Supplementary file 1 — Additional file 1. A list of Dynamic GbM and Stable GbM genes identified in this study. [file 13059_2023_3059_MOESM1_ESM.xlsx]

## Sheet: Gene IDs of GbM genes
Dynamic GbM genes	Stable GbM Genes
AT1G01020	AT1G01040
AT1G04410	AT1G01220
AT1G04650	AT1G01320
AT1G05570	AT1G01350
AT1G05620	AT1G01440
AT1G06560	AT1G01650
AT1G07010	AT1G01660
AT1G04547	AT1G01670
AT1G07040	AT1G01710
AT1G07070	AT1G01770
AT1G07380	AT1G01790
AT1G08460	AT1G01910
AT1G08860	AT1G01950
AT1G09000	AT1G01960
AT1G09160	AT1G01970
AT1G09680	AT1G02050
AT1G09980	AT1G02080
AT1G10010	AT1G02145
AT1G11350	AT1G02280
AT1G11480	AT1G02520
AT1G11820	AT1G02840
AT1G11860	AT1G02890
AT1G12240	AT1G02910
AT1G12250	AT1G02990
AT1G12280	AT1G03000
AT1G12490	AT1G03090
AT1G12890	AT1G03100
AT1G14300	AT1G03160
AT1G14560	AT1G03190
AT1G14710	AT1G03280
AT1G15125	AT1G03310
AT1G15380	AT1G03365
AT1G15440	AT1G03380
AT1G15460	AT1G03457
AT1G16160	AT1G03520
AT1G17260	AT1G03550
AT1G17370	AT1G03560
AT1G17600	AT1G03750
AT1G17610	AT1G03770
AT1G17750	AT1G03830
AT1G17870	AT1G03860
AT1G17890	AT1G03910
AT1G05397	AT1G03930
AT1G18480	AT1G03960
AT1G19350	AT1G04030
AT1G19360	AT1G04050
AT1G19400	AT1G04080
AT1G05503	AT1G04120
AT1G19700	AT1G04140
AT1G05557	AT1G04160
AT1G20470	AT1G04170
AT1G20530	AT1G04200
AT1G20620	AT1G04210
AT1G20630	AT1G04300
AT1G21250	AT1G04340
AT1G22170	AT1G04390
AT1G22410	AT1G04400
AT1G23030	AT1G04430
AT1G23860	AT1G04510
AT1G24100	AT1G04700
AT1G24620	AT1G04710
AT1G26762	AT1G04730
AT1G27020	AT1G04790
AT1G27210	AT1G04810
AT1G28685	AT1G04850
AT1G28680	AT1G04860
AT1G29060	AT1G04900
AT1G29435	AT1G04910
AT1G29440	AT1G04950
AT1G29910	AT1G05055
AT1G31180	AT1G05070
AT1G32060	AT1G05120
AT1G32140	AT1G05160
AT1G32520	AT1G05200
AT1G32550	AT1G05360
AT1G33240	AT1G05380
AT1G33250	AT1G05410
AT1G33970	AT1G05460
AT1G36370	AT1G05470
AT1G42970	AT1G05520
AT1G43010	AT1G05570
AT1G43630	AT1G05630
AT1G44780	AT1G05640
AT1G44790	AT1G05670
AT1G45474	AT1G05720
AT1G45545	AT1G05790
AT1G47330	AT1G05830
AT1G47578	AT1G05960
AT1G47640	AT1G06130
AT1G47670	AT1G06140
AT1G47870	AT1G06210
AT1G48600	AT1G06230
AT1G48750	AT1G06240
AT1G48760	AT1G06390
AT1G49130	AT1G06410
AT1G49160	AT1G06490
AT1G49170	AT1G06550
AT1G49205	AT1G06560
AT1G49340	AT1G06580
AT1G49530	AT1G06590
AT1G49980	AT1G06670
AT1G50180	AT1G06720
AT1G50520	AT1G06790
AT1G51440	AT1G06840
AT1G51580	AT1G06900
AT1G52240	AT1G06950
AT1G53350	AT1G07010
AT1G53935	AT1G07110
AT1G54060	AT1G07120
AT1G54380	AT1G07350
AT1G54520	AT1G07360
AT1G55250	AT1G07390
AT1G55370	AT1G07470
AT1G56150	AT1G07476
AT1G56230	AT1G07480
AT1G56330	AT1G07510
AT1G59510	AT1G07530
AT1G09715	AT1G07615
AT1G60160	AT1G07650
AT1G61740	AT1G07670
AT1G62930	AT1G07710
AT1G63100	AT1G07730
AT1G08677	AT1G07810
AT1G64572	AT1G07910
AT1G64980	AT1G07990
AT1G65483	AT1G08010
AT1G65484	AT1G08030
AT1G65810	AT1G08040
AT1G66240	AT1G08060
AT1G66920	AT1G08125
AT1G67020	AT1G08130
AT1G67025	AT1G08190
AT1G67270	AT1G08260
AT1G67590	AT1G08350
AT1G67850	AT1G08410
AT1G68110	AT1G08420
AT1G68190	AT1G08450
AT1G68880	AT1G08540
AT1G69260	AT1G08550
AT1G69270	AT1G08590
AT1G09053	AT1G08600
AT1G69610	AT1G08610
AT1G72600	AT1G08620
AT1G72610	AT1G08640
AT1G74090	AT1G08680
AT1G74490	AT1G08720
AT1G75910	AT1G08760
AT1G77093	AT1G08820
AT1G77720	AT1G08840
AT1G77740	AT1G08860
AT1G78955	AT1G08910
AT1G79540	AT1G08970
AT2G01400	AT1G09010
AT2G01410	AT1G09020
AT2G03975	AT1G09050
AT2G01680	AT1G09060
AT2G01890	AT1G09100
AT2G03640	AT1G09160
AT2G04039	AT1G09270
AT2G04040	AT1G09280
AT2G04378	AT1G09290
AT2G04380	AT1G09300
AT2G05070	AT1G09430
AT2G05920	AT1G09570
AT2G06510	AT1G09610
AT2G13290	AT1G09620
AT2G13360	AT1G09710
AT2G14530	AT1G09730
AT2G15290	AT1G09770
AT2G15530	AT1G09810
AT2G16280	AT1G09820
AT2G16500	AT1G09830
AT2G16880	AT1G09900
AT2G17550	AT1G09940
AT2G17620	AT1G09980
AT2G18000	AT1G10050
AT2G19660	AT1G10130
AT2G19890	AT1G10170
AT2G20110	AT1G10180
AT2G20240	AT1G10290
AT2G07275	AT1G10390
AT2G37230	AT1G10450
AT2G38550	AT1G10490
AT2G38890	AT1G10510
AT2G39130	AT1G10520
AT2G39340	AT1G10660
AT2G39670	AT1G10760
AT2G39725	AT1G10780
AT2G39730	AT1G10810
AT2G39805	AT1G10870
AT2G40320	AT1G10900
AT2G40360	AT1G10910
AT2G40920	AT1G10930
AT2G41140	AT1G10950
AT2G41340	AT1G10970
AT2G42230	AT1G11060
AT2G43800	AT1G11130
AT2G44460	AT1G11160
AT2G45560	AT1G11200
AT2G46050	AT1G11300
AT2G46450	AT1G11310
AT2G46860	AT1G11350
AT2G47210	AT1G11390
AT3G01510	AT1G11400
AT3G02450	AT1G11410
AT3G02470	AT1G11660
AT3G02730	AT1G11680
AT3G15840	AT1G11720
AT3G15940	AT1G11790
AT3G16130	AT1G11870
AT3G16140	AT1G11910
AT3G16320	AT1G11950
AT3G16560	AT1G11960
AT3G17660	AT1G12120
AT3G17810	AT1G12230
AT3G17860	AT1G12280
AT3G19240	AT1G12290
AT3G19250	AT1G12360
AT3G19420	AT1G12460
AT3G19540	AT1G12470
AT3G19820	AT1G12480
AT3G19850	AT1G12520
AT3G19870	AT1G12580
AT3G19940	AT1G12640
AT3G20710	AT1G12680
AT3G20840	AT1G12700
AT3G21140	AT1G12770
AT3G21280	AT1G12775
AT3G21351	AT1G12800
AT3G21670	AT1G12820
AT3G21690	AT1G12930
AT3G21980	AT1G12990
AT3G22030	AT1G13000
AT3G22104	AT1G13040
AT3G22220	AT1G13050
AT3G22300	AT1G13060
AT3G22330	AT1G13120
AT3G22490	AT1G13140
AT3G22660	AT1G13150
AT3G22720	AT1G13195
AT3G22810	AT1G13310
AT3G23660	AT1G13320
AT3G23750	AT1G13410
AT3G24130	AT1G13460
AT3G24290	AT1G13480
AT3G24360	AT1G13560
AT3G24515	AT1G13630
AT3G24700	AT1G13640
AT3G25165	AT1G13730
AT3G25480	AT1G13780
AT3G25610	AT1G13800
AT3G25660	AT1G13860
AT3G25690	AT1G13880
AT3G26085	AT1G13980
AT3G26230	AT1G14180
AT3G26290	AT1G14205
AT3G26310	AT1G14310
AT3G26630	AT1G14340
AT3G26640	AT1G14370
AT3G26650	AT1G14400
AT3G26730	AT1G14470
AT3G28270	AT1G14480
AT3G29810	AT1G14500
AT3G43800	AT1G14560
AT3G45310	AT1G14570
AT3G45690	AT1G14590
AT3G46010	AT1G14610
AT3G46530	AT1G14660
AT3G46640	AT1G14670
AT3G46650	AT1G14690
AT3G46668	AT1G14710
AT3G46670	AT1G14830
AT3G46810	AT1G14840
AT3G46850	AT1G14850
AT3G47500	AT1G15020
AT3G47610	AT1G15060
AT3G48340	AT1G15215
AT3G48990	AT1G15240
AT3G49142	AT1G15280
AT3G49450	AT1G15430
AT3G49668	AT1G15440
AT3G49720	AT1G15470
AT3G50070	AT1G15480
AT3G50270	AT1G15510
AT3G50460	AT1G15660
AT3G50470	AT1G15750
AT3G50930	AT1G15940
AT3G51780	AT1G16010
AT3G52350	AT1G16090
AT3G52890	AT1G16190
AT3G54120	AT1G16270
AT3G54890	AT1G16340
AT3G55630	AT1G16460
AT3G55800	AT1G16480
AT3G56330	AT1G16560
AT3G56930	AT1G16570
AT3G56940	AT1G16610
AT3G58650	AT1G16650
AT3G59140	AT1G16680
AT3G59790	AT1G16690
AT3G60030	AT1G16700
AT3G60130	AT1G16710
AT3G60290	AT1G16800
AT3G60320	AT1G16830
AT3G61028	AT1G16860
AT4G00200	AT1G17040
AT4G00350	AT1G17070
AT4G00355	AT1G17110
AT4G01160	AT1G17210
AT4G01170	AT1G17220
AT4G01180	AT1G17230
AT4G01700	AT1G17280
AT4G03985	AT1G17290
AT4G02270	AT1G17340
AT4G02280	AT1G17350
AT4G03510	AT1G17360
AT4G04080	AT1G17370
AT4G04640	AT1G17450
AT4G05120	AT1G17500
AT4G05200	AT1G17550
AT4G05400	AT1G17580
AT4G06701	AT1G17650
AT4G08470	AT1G17680
AT4G08550	AT1G17690
AT4G08640	AT1G17720
AT4G08700	AT1G17760
AT4G08810	AT1G17850
AT4G08900	AT1G17870
AT4G08960	AT1G17890
AT4G09500	AT1G17930
AT4G09530	AT1G17940
AT4G10120	AT1G17980
AT4G10240	AT1G18070
AT4G10340	AT1G18160
AT4G10380	AT1G18270
AT4G10440	AT1G18340
AT4G10520	AT1G18450
AT4G10530	AT1G18460
AT4G10560	AT1G18470
AT4G10760	AT1G18560
AT4G11480	AT1G18580
AT4G11860	AT1G18610
AT4G12030	AT1G18620
AT4G12065	AT1G18630
AT4G12310	AT1G18640
AT4G12400	AT1G18660
AT4G12420	AT1G18690
AT4G12470	AT1G18700
AT4G12920	AT1G18840
AT4G13020	AT1G18900
AT4G13180	AT1G18950
AT4G13800	AT1G18990
AT4G13820	AT1G19025
AT4G14100	AT1G19100
AT4G14090	AT1G19110
AT4G14370	AT1G19240
AT4G14960	AT1G19290
AT4G15500	AT1G19370
AT4G15540	AT1G19440
AT4G15545	AT1G19485
AT4G15620	AT1G19580
AT4G16370	AT1G19715
AT4G16480	AT1G19720
AT4G16835	AT1G19850
AT4G17010	AT1G19860
AT4G17090	AT1G19870
AT4G06725	AT1G19980
AT4G17710	AT1G20200
AT4G18050	AT1G20380
AT4G18060	AT1G20630
AT4G18240	AT1G20640
AT4G18530	AT1G20670
AT4G18700	AT1G20760
AT4G18830	AT1G20780
AT4G18840	AT1G20830
AT4G18970	AT1G20840
AT4G19460	AT1G20870
AT4G20160	AT1G20925
AT4G20480	AT1G20960
AT4G20940	AT1G20980
AT4G21630	AT1G21060
AT4G22070	AT1G21080
AT4G22650	AT1G21150
AT4G23130	AT1G21160
AT4G23250	AT1G21170
AT4G23320	AT1G21200
AT4G23470	AT1G21380
AT4G23600	AT1G21410
AT4G24450	AT1G21450
AT4G24550	AT1G21580
AT4G24970	AT1G21590
AT4G25040	AT1G21610
AT4G25260	AT1G21630
AT4G25270	AT1G21640
AT4G25940	AT1G21650
AT4G26140	AT1G21660
AT4G26520	AT1G21700
AT4G27010	AT1G21780
AT4G27140	AT1G22040
AT4G27440	AT1G22060
AT4G27560	AT1G22100
AT4G27580	AT1G22150
AT4G28760	AT1G22200
AT4G28811	AT1G22290
AT4G28990	AT1G22750
AT4G29630	AT1G22770
AT4G29940	AT1G22790
AT4G30310	AT1G22830
AT4G30570	AT1G22860
AT4G30720	AT1G22870
AT4G32000	AT1G22930
AT4G32150	AT1G22960
AT4G32970	AT1G23030
AT4G33495	AT1G23180
AT4G33905	AT1G23190
AT4G34140	AT1G23230
AT4G34250	AT1G23690
AT4G34480	AT1G23780
AT4G35090	AT1G23870
AT4G37400	AT1G23880
AT4G37550	AT1G24030
AT4G37608	AT1G24120
AT4G37610	AT1G24160
AT4G37980	AT1G24190
AT4G38552	AT1G24267
AT4G38550	AT1G24280
AT4G39270	AT1G24320
AT4G39420	AT1G24340
AT5G01090	AT1G24460
AT5G03340	AT1G24706
AT5G03435	AT1G24764
AT5G03640	AT1G25280
AT5G03830	AT1G25320
AT5G03970	AT1G25350
AT5G04040	AT1G25360
AT5G04460	AT1G25380
AT5G06450	AT1G25390
AT5G06530	AT1G25490
AT5G07100	AT1G25500
AT5G07130	AT1G25540
AT5G07400	AT1G25580
AT5G07980	AT1G25682
AT5G08100	AT1G26110
AT5G08520	AT1G26130
AT5G10605	AT1G26170
AT5G11640	AT1G26270
AT5G13160	AT1G26290
AT5G13260	AT1G26330
AT5G13320	AT1G26370
AT5G13440	AT1G26620
AT5G13630	AT1G26640
AT5G13770	AT1G26830
AT5G13810	AT1G26850
AT5G13950	AT1G26940
AT5G14020	AT1G27190
AT5G14050	AT1G27220
AT5G14220	AT1G27320
AT5G02375	AT1G27340
AT5G16050	AT1G27360
AT5G16130	AT1G27430
AT5G17230	AT1G27440
AT5G18050	AT1G27500
AT5G18100	AT1G27520
AT5G18220	AT1G27595
AT5G18360	AT1G27630
AT5G19730	AT1G27650
AT5G19770	AT1G27680
AT5G20050	AT1G27750
AT5G20250	AT1G27752
AT5G22300	AT1G27840
AT5G22355	AT1G27850
AT5G22600	AT1G27880
AT5G22920	AT1G27900
AT5G23690	AT1G27910
AT5G23770	AT1G27920
AT5G24120	AT1G28090
AT5G24520	AT1G28100
AT5G24610	AT1G28210
AT5G24950	AT1G28320
AT5G25060	AT1G28340
AT5G25140	AT1G28350
AT5G25310	AT1G28520
AT5G25320	AT1G28560
AT5G25425	AT1G29010
AT5G25430	AT1G29030
AT5G25475	AT1G29120
AT5G25490	AT1G29150
AT5G25752	AT1G29310
AT5G26010	AT1G29340
AT5G27120	AT1G29350
AT5G27200	AT1G29370
AT5G27460	AT1G29400
AT5G27750	AT1G29410
AT5G27820	AT1G29470
AT5G27950	AT1G29630
AT5G28500	AT1G29700
AT5G28640	AT1G29730
AT5G28840	AT1G29750
AT5G35630	AT1G29770
AT5G35740	AT1G29780
AT5G36260	AT1G29800
AT5G37470	AT1G29810
AT5G38000	AT1G29820
AT5G38870	AT1G29880
AT5G39000	AT1G29900
AT5G39250	AT1G29940
AT5G39390	AT1G29950
AT5G39670	AT1G30000
AT5G05995	AT1G30090
AT5G40760	AT1G30290
AT5G40850	AT1G30330
AT5G40890	AT1G30360
AT5G41670	AT1G30400
AT5G41835	AT1G30410
AT5G42760	AT1G30440
AT5G43630	AT1G30450
AT5G43810	AT1G30460
AT5G44410	AT1G30510
AT5G44730	AT1G30520
AT5G44780	AT1G30570
AT5G44900	AT1G30600
AT5G45480	AT1G30640
AT5G45490	AT1G30680
AT5G45780	AT1G30690
AT5G46030	AT1G30755
AT5G46060	AT1G30810
AT5G46170	AT1G30825
AT5G46470	AT1G30870
AT5G46850	AT1G30890
AT5G46940	AT1G30910
AT5G47910	AT1G31010
AT5G48100	AT1G31120
AT5G49730	AT1G31190
AT5G49740	AT1G31220
AT5G50220	AT1G31230
AT5G51150	AT1G31300
AT5G51460	AT1G31360
AT5G51560	AT1G31420
AT5G51950	AT1G31430
AT5G52060	AT1G31440
AT5G52400	AT1G31470
AT5G52600	AT1G31480
AT5G52810	AT1G31490
AT5G52860	AT1G31500
AT5G53210	AT1G31650
AT5G53250	AT1G31730
AT5G53380	AT1G31750
AT5G53450	AT1G31780
AT5G53500	AT1G31817
AT5G53637	AT1G31830
AT5G53970	AT1G31850
AT5G54095	AT1G31860
AT5G54160	AT1G31870
AT5G54260	AT1G31930
AT5G54280	AT1G32090
AT5G54600	AT1G32120
AT5G54800	AT1G32130
AT5G55450	AT1G32150
AT5G55460	AT1G32160
AT5G55960	AT1G32230
AT5G56010	AT1G32260
AT5G56050	AT1G32361
AT5G56690	AT1G32410
AT5G57320	AT1G32415
AT5G58520	AT1G32450
AT5G58910	AT1G32460
AT5G59280	AT1G32490
AT5G59290	AT1G32520
AT5G60600	AT1G32530
AT5G60900	AT1G32610
AT5G61070	AT1G32750
AT5G61480	AT1G32810
AT5G61580	AT1G32880
AT5G61700	AT1G32940
AT5G61980	AT1G32980
AT5G62570	AT1G33050
AT5G65280	AT1G33340
AT5G66530	AT1G33390
AT5G66520	AT1G33410
AT5G67340	AT1G33480
AT5G67385	AT1G33700
	AT1G33980
	AT1G34065
	AT1G34120
	AT1G34210
	AT1G34220
	AT1G34260
	AT1G34320
	AT1G34360
	AT1G34420
	AT1G34760
	AT1G34780
	AT1G35190
	AT1G35580
	AT1G35620
	AT1G35890
	AT1G36160
	AT1G36280
	AT1G36320
	AT1G36990
	AT1G42440
	AT1G42980
	AT1G43130
	AT1G43580
	AT1G43620
	AT1G43630
	AT1G43890
	AT1G44120
	AT1G44446
	AT1G44780
	AT1G44835
	AT1G44910
	AT1G45231
	AT1G45248
	AT1G45249
	AT1G45545
	AT1G47056
	AT1G47240
	AT1G47330
	AT1G47340
	AT1G47380
	AT1G47580
	AT1G47640
	AT1G47870
	AT1G47900
	AT1G48040
	AT1G48090
	AT1G48110
	AT1G48120
	AT1G48175
	AT1G48210
	AT1G48310
	AT1G48370
	AT1G48410
	AT1G48430
	AT1G48520
	AT1G48540
	AT1G48560
	AT1G48580
	AT1G48600
	AT1G48650
	AT1G48760
	AT1G48780
	AT1G48790
	AT1G48840
	AT1G48850
	AT1G48950
	AT1G48970
	AT1G49040
	AT1G49160
	AT1G49230
	AT1G49240
	AT1G49340
	AT1G49360
	AT1G49540
	AT1G49630
	AT1G49670
	AT1G49730
	AT1G49760
	AT1G49820
	AT1G49960
	AT1G49970
	AT1G49980
	AT1G50000
	AT1G50030
	AT1G50120
	AT1G50140
	AT1G50180
	AT1G50200
	AT1G50260
	AT1G50360
	AT1G50370
	AT1G50410
	AT1G50430
	AT1G50440
	AT1G50460
	AT1G50480
	AT1G50500
	AT1G50510
	AT1G50520
	AT1G50600
	AT1G50660
	AT1G50670
	AT1G50710
	AT1G50730
	AT1G50750
	AT1G50910
	AT1G50950
	AT1G51200
	AT1G51310
	AT1G51350
	AT1G51460
	AT1G51520
	AT1G51550
	AT1G51570
	AT1G51590
	AT1G51600
	AT1G51610
	AT1G51620
	AT1G51630
	AT1G51640
	AT1G51690
	AT1G51720
	AT1G51730
	AT1G51745
	AT1G51940
	AT1G51965
	AT1G52080
	AT1G52150
	AT1G52155
	AT1G52310
	AT1G52360
	AT1G52380
	AT1G52420
	AT1G52520
	AT1G52530
	AT1G52570
	AT1G52580
	AT1G52600
	AT1G52730
	AT1G52780
	AT1G52820
	AT1G53025
	AT1G53040
	AT1G53090
	AT1G53165
	AT1G53190
	AT1G53200
	AT1G53210
	AT1G53270
	AT1G53310
	AT1G53380
	AT1G53440
	AT1G53450
	AT1G53500
	AT1G53510
	AT1G53570
	AT1G53590
	AT1G53600
	AT1G53650
	AT1G53720
	AT1G53730
	AT1G53780
	AT1G53800
	AT1G54090
	AT1G54115
	AT1G54170
	AT1G54220
	AT1G54270
	AT1G54310
	AT1G54350
	AT1G54370
	AT1G54385
	AT1G54490
	AT1G54510
	AT1G54570
	AT1G54650
	AT1G54760
	AT1G54850
	AT1G54920
	AT1G55040
	AT1G55050
	AT1G55130
	AT1G55150
	AT1G55170
	AT1G55175
	AT1G55180
	AT1G55250
	AT1G55310
	AT1G55325
	AT1G55350
	AT1G55490
	AT1G55540
	AT1G55590
	AT1G55620
	AT1G55680
	AT1G55750
	AT1G55800
	AT1G55810
	AT1G55820
	AT1G55860
	AT1G55870
	AT1G55880
	AT1G55915
	AT1G55930
	AT1G55970
	AT1G56120
	AT1G56130
	AT1G56140
	AT1G56145
	AT1G56230
	AT1G56280
	AT1G56290
	AT1G56310
	AT1G56440
	AT1G56450
	AT1G56460
	AT1G56500
	AT1G56570
	AT1G56590
	AT1G58025
	AT1G58030
	AT1G58060
	AT1G58110
	AT1G58220
	AT1G58230
	AT1G58250
	AT1G58260
	AT1G58310
	AT1G58440
	AT1G59560
	AT1G59580
	AT1G59610
	AT1G59750
	AT1G59760
	AT1G59820
	AT1G59890
	AT1G59990
	AT1G60070
	AT1G60080
	AT1G60140
	AT1G60170
	AT1G60420
	AT1G60560
	AT1G60620
	AT1G60650
	AT1G60720
	AT1G60770
	AT1G60780
	AT1G60800
	AT1G60850
	AT1G60995
	AT1G61010
	AT1G61030
	AT1G61100
	AT1G61140
	AT1G61210
	AT1G61215
	AT1G61250
	AT1G61350
	AT1G61360
	AT1G61370
	AT1G61380
	AT1G61400
	AT1G61420
	AT1G61430
	AT1G61490
	AT1G61500
	AT1G61580
	AT1G61640
	AT1G61690
	AT1G61860
	AT1G61900
	AT1G61990
	AT1G62130
	AT1G62200
	AT1G62260
	AT1G62310
	AT1G62330
	AT1G62390
	AT1G62530
	AT1G62750
	AT1G62830
	AT1G62950
	AT1G63010
	AT1G63020
	AT1G63080
	AT1G63110
	AT1G63160
	AT1G63300
	AT1G63490
	AT1G63500
	AT1G63520
	AT1G63610
	AT1G63640
	AT1G63660
	AT1G63670
	AT1G63740
	AT1G63770
	AT1G63810
	AT1G63900
	AT1G64040
	AT1G64050
	AT1G64140
	AT1G64300
	AT1G64320
	AT1G64385
	AT1G64530
	AT1G64550
	AT1G64570
	AT1G64583
	AT1G64610
	AT1G64650
	AT1G64740
	AT1G64790
	AT1G64840
	AT1G64860
	AT1G64960
	AT1G65010
	AT1G65020
	AT1G65040
	AT1G65070
	AT1G65120
	AT1G65220
	AT1G65230
	AT1G65240
	AT1G65260
	AT1G65280
	AT1G65320
	AT1G65540
	AT1G65580
	AT1G65650
	AT1G65660
	AT1G65780
	AT1G65810
	AT1G65820
	AT1G65840
	AT1G66050
	AT1G66140
	AT1G66150
	AT1G66210
	AT1G66250
	AT1G66330
	AT1G66340
	AT1G66410
	AT1G66430
	AT1G66720
	AT1G67120
	AT1G67140
	AT1G67170
	AT1G67190
	AT1G67210
	AT1G67230
	AT1G67280
	AT1G67310
	AT1G67420
	AT1G67480
	AT1G67490
	AT1G67500
	AT1G67520
	AT1G67530
	AT1G67580
	AT1G67635
	AT1G67660
	AT1G67680
	AT1G67690
	AT1G67700
	AT1G67720
	AT1G67840
	AT1G67890
	AT1G67950
	AT1G67970
	AT1G68000
	AT1G68060
	AT1G68080
	AT1G68140
	AT1G68310
	AT1G68410
	AT1G68580
	AT1G68690
	AT1G68700
	AT1G68720
	AT1G68790
	AT1G68830
	AT1G68890
	AT1G68910
	AT1G68920
	AT1G68930
	AT1G68990
	AT1G69060
	AT1G69170
	AT1G69200
	AT1G69290
	AT1G69330
	AT1G69340
	AT1G69390
	AT1G69420
	AT1G69510
	AT1G69640
	AT1G69670
	AT1G69740
	AT1G69830
	AT1G70060
	AT1G70070
	AT1G70160
	AT1G70180
	AT1G70280
	AT1G70300
	AT1G70570
	AT1G70610
	AT1G70620
	AT1G70740
	AT1G70840
	AT1G71090
	AT1G71140
	AT1G71220
	AT1G71240
	AT1G71350
	AT1G71410
	AT1G71490
	AT1G71696
	AT1G71710
	AT1G71760
	AT1G71800
	AT1G71810
	AT1G71820
	AT1G71830
	AT1G71900
	AT1G71980
	AT1G72190
	AT1G72320
	AT1G72330
	AT1G72390
	AT1G72410
	AT1G72480
	AT1G72540
	AT1G72550
	AT1G72560
	AT1G72650
	AT1G72700
	AT1G72710
	AT1G72770
	AT1G73020
	AT1G73080
	AT1G73100
	AT1G73180
	AT1G73320
	AT1G73450
	AT1G73460
	AT1G73570
	AT1G73710
	AT1G73720
	AT1G73730
	AT1G73920
	AT1G73950
	AT1G74088
	AT1G74160
	AT1G74170
	AT1G74180
	AT1G74210
	AT1G74260
	AT1G74350
	AT1G74390
	AT1G74510
	AT1G74580
	AT1G74600
	AT1G74690
	AT1G74750
	AT1G74780
	AT1G74790
	AT1G74830
	AT1G74850
	AT1G74910
	AT1G75020
	AT1G75120
	AT1G75210
	AT1G75220
	AT1G75310
	AT1G75400
	AT1G75560
	AT1G75660
	AT1G75840
	AT1G75850
	AT1G76280
	AT1G76340
	AT1G76350
	AT1G76390
	AT1G76400
	AT1G76405
	AT1G76580
	AT1G76630
	AT1G76660
	AT1G76700
	AT1G76900
	AT1G76950
	AT1G76970
	AT1G77030
	AT1G77140
	AT1G77220
	AT1G77240
	AT1G77250
	AT1G77270
	AT1G77280
	AT1G77300
	AT1G77310
	AT1G77320
	AT1G77460
	AT1G77550
	AT1G77580
	AT1G77590
	AT1G77600
	AT1G77680
	AT1G77720
	AT1G77800
	AT1G77920
	AT1G77930
	AT1G78130
	AT1G78280
	AT1G78510
	AT1G78540
	AT1G78880
	AT1G78915
	AT1G78920
	AT1G78930
	AT1G78940
	AT1G79000
	AT1G79010
	AT1G79020
	AT1G79030
	AT1G79090
	AT1G79190
	AT1G79200
	AT1G79270
	AT1G79280
	AT1G79350
	AT1G79380
	AT1G79530
	AT1G79540
	AT1G79560
	AT1G79570
	AT1G79590
	AT1G79600
	AT1G79690
	AT1G79720
	AT1G79730
	AT1G79820
	AT1G79830
	AT1G79930
	AT1G79950
	AT1G79960
	AT1G79990
	AT1G80030
	AT1G80070
	AT1G80210
	AT1G80350
	AT1G80410
	AT1G80490
	AT1G80600
	AT1G80670
	AT1G80680
	AT1G80790
	AT1G80910
	AT1G80950
	AT2G01130
	AT2G01270
	AT2G01320
	AT2G01370
	AT2G01440
	AT2G01450
	AT2G01460
	AT2G01600
	AT2G01630
	AT2G01680
	AT2G01690
	AT2G01730
	AT2G01740
	AT2G01750
	AT2G01820
	AT2G01860
	AT2G01970
	AT2G02040
	AT2G02090
	AT2G02148
	AT2G02150
	AT2G02220
	AT2G02350
	AT2G02560
	AT2G02570
	AT2G02720
	AT2G02730
	AT2G02750
	AT2G02760
	AT2G02790
	AT2G02860
	AT2G02870
	AT2G03060
	AT2G03140
	AT2G03150
	AT2G03180
	AT2G03220
	AT2G03240
	AT2G03270
	AT2G03390
	AT2G03480
	AT2G03520
	AT2G03610
	AT2G03620
	AT2G03630
	AT2G03640
	AT2G03667
	AT2G03670
	AT2G03680
	AT2G03690
	AT2G03770
	AT2G03780
	AT2G03820
	AT2G03870
	AT2G03890
	AT2G04040
	AT2G04063
	AT2G04235
	AT2G04270
	AT2G04305
	AT2G04350
	AT2G04400
	AT2G04430
	AT2G04560
	AT2G04630
	AT2G04650
	AT2G04660
	AT2G04740
	AT2G04750
	AT2G04842
	AT2G04850
	AT2G04860
	AT2G04865
	AT2G04880
	AT2G04890
	AT2G05120
	AT2G05160
	AT2G05260
	AT2G05990
	AT2G06000
	AT2G06040
	AT2G06510
	AT2G06990
	AT2G07050
	AT2G07170
	AT2G07360
	AT2G07599
	AT2G07798
	AT2G07690
	AT2G11005
	AT2G11520
	AT2G13100
	AT2G13290
	AT2G13370
	AT2G13540
	AT2G13560
	AT2G13600
	AT2G13800
	AT2G13840
	AT2G14050
	AT2G14170
	AT2G14255
	AT2G14260
	AT2G14680
	AT2G14690
	AT2G14850
	AT2G14910
	AT2G15230
	AT2G15240
	AT2G15450
	AT2G15530
	AT2G15690
	AT2G15695
	AT2G15730
	AT2G15860
	AT2G15900
	AT2G15910
	AT2G16070
	AT2G16090
	AT2G16250
	AT2G16390
	AT2G16430
	AT2G16460
	AT2G16530
	AT2G16630
	AT2G16640
	AT2G16910
	AT2G16940
	AT2G16950
	AT2G17020
	AT2G17033
	AT2G17036
	AT2G17110
	AT2G17140
	AT2G17150
	AT2G17190
	AT2G17200
	AT2G17250
	AT2G17360
	AT2G17380
	AT2G17410
	AT2G17500
	AT2G17510
	AT2G17530
	AT2G17570
	AT2G17580
	AT2G17640
	AT2G17650
	AT2G17790
	AT2G17820
	AT2G17930
	AT2G17980
	AT2G18000
	AT2G18090
	AT2G18100
	AT2G18170
	AT2G18220
	AT2G18330
	AT2G18465
	AT2G18630
	AT2G18710
	AT2G18720
	AT2G18750
	AT2G18760
	AT2G18770
	AT2G18790
	AT2G18850
	AT2G18900
	AT2G18915
	AT2G18940
	AT2G18950
	AT2G19080
	AT2G19090
	AT2G19120
	AT2G19160
	AT2G19170
	AT2G19240
	AT2G19260
	AT2G19280
	AT2G19300
	AT2G19330
	AT2G19380
	AT2G19390
	AT2G19480
	AT2G19490
	AT2G19530
	AT2G19540
	AT2G19560
	AT2G19600
	AT2G19710
	AT2G19860
	AT2G19880
	AT2G19920
	AT2G19930
	AT2G19940
	AT2G19950
	AT2G20000
	AT2G20010
	AT2G20050
	AT2G20060
	AT2G20190
	AT2G20210
	AT2G20300
	AT2G20310
	AT2G20320
	AT2G20330
	AT2G20360
	AT2G20370
	AT2G20390
	AT2G20400
	AT2G20410
	AT2G20420
	AT2G20495
	AT2G20500
	AT2G20530
	AT2G20580
	AT2G20650
	AT2G20780
	AT2G20790
	AT2G20815
	AT2G20980
	AT2G21080
	AT2G21090
	AT2G21150
	AT2G21160
	AT2G21170
	AT2G21240
	AT2G21270
	AT2G21300
	AT2G21370
	AT2G21380
	AT2G21390
	AT2G21410
	AT2G21470
	AT2G21520
	AT2G21600
	AT2G21630
	AT2G21770
	AT2G21800
	AT2G21870
	AT2G21880
	AT2G22010
	AT2G22120
	AT2G22125
	AT2G22300
	AT2G22310
	AT2G22360
	AT2G22400
	AT2G22650
	AT2G22720
	AT2G22740
	AT2G22780
	AT2G22840
	AT2G22880
	AT2G22910
	AT2G23140
	AT2G23350
	AT2G23370
	AT2G23380
	AT2G23520
	AT2G23550
	AT2G23700
	AT2G23890
	AT2G23945
	AT2G23980
	AT2G24050
	AT2G24070
	AT2G24100
	AT2G24120
	AT2G24230
	AT2G24250
	AT2G24300
	AT2G24400
	AT2G24420
	AT2G24530
	AT2G24640
	AT2G24650
	AT2G24690
	AT2G24820
	AT2G24830
	AT2G24960
	AT2G25010
	AT2G25050
	AT2G25070
	AT2G25140
	AT2G25170
	AT2G25180
	AT2G25320
	AT2G25560
	AT2G25630
	AT2G25640
	AT2G25660
	AT2G25730
	AT2G25740
	AT2G25760
	AT2G25800
	AT2G25850
	AT2G25870
	AT2G25910
	AT2G26140
	AT2G26180
	AT2G26200
	AT2G26270
	AT2G26310
	AT2G26330
	AT2G26430
	AT2G26460
	AT2G26470
	AT2G26510
	AT2G26650
	AT2G26670
	AT2G26770
	AT2G26780
	AT2G26790
	AT2G26800
	AT2G26860
	AT2G26890
	AT2G26900
	AT2G26910
	AT2G26920
	AT2G26930
	AT2G26970
	AT2G27040
	AT2G27090
	AT2G27110
	AT2G27150
	AT2G27170
	AT2G27210
	AT2G27230
	AT2G27285
	AT2G27315
	AT2G27340
	AT2G27350
	AT2G27460
	AT2G27510
	AT2G27610
	AT2G27800
	AT2G27900
	AT2G27950
	AT2G27980
	AT2G28000
	AT2G28060
	AT2G28070
	AT2G28150
	AT2G28240
	AT2G28250
	AT2G28260
	AT2G28290
	AT2G28320
	AT2G28360
	AT2G28380
	AT2G28450
	AT2G28470
	AT2G28540
	AT2G28560
	AT2G28830
	AT2G28930
	AT2G28940
	AT2G29040
	AT2G29065
	AT2G29080
	AT2G29140
	AT2G29190
	AT2G29200
	AT2G29210
	AT2G29510
	AT2G29630
	AT2G29690
	AT2G29890
	AT2G29970
	AT2G29990
	AT2G30050
	AT2G30105
	AT2G30110
	AT2G30200
	AT2G30280
	AT2G30460
	AT2G30505
	AT2G30530
	AT2G30575
	AT2G30700
	AT2G30710
	AT2G30800
	AT2G30910
	AT2G30950
	AT2G31010
	AT2G31060
	AT2G31170
	AT2G31260
	AT2G31280
	AT2G31300
	AT2G31320
	AT2G31340
	AT2G31380
	AT2G31450
	AT2G31510
	AT2G31580
	AT2G31650
	AT2G31660
	AT2G31740
	AT2G31830
	AT2G31870
	AT2G31900
	AT2G31955
	AT2G31960
	AT2G31970
	AT2G32000
	AT2G32040
	AT2G32120
	AT2G32230
	AT2G32240
	AT2G32250
	AT2G32320
	AT2G32400
	AT2G32415
	AT2G32480
	AT2G32580
	AT2G32640
	AT2G32700
	AT2G32730
	AT2G32810
	AT2G32850
	AT2G32910
	AT2G32940
	AT2G32950
	AT2G33050
	AT2G33060
	AT2G33170
	AT2G33210
	AT2G33360
	AT2G33435
	AT2G33460
	AT2G33630
	AT2G33640
	AT2G33680
	AT2G33770
	AT2G33820
	AT2G34020
	AT2G34090
	AT2G34250
	AT2G34357
	AT2G34440
	AT2G34560
	AT2G34630
	AT2G34640
	AT2G34660
	AT2G34670
	AT2G34680
	AT2G34730
	AT2G34780
	AT2G34900
	AT2G34930
	AT2G35020
	AT2G35030
	AT2G35035
	AT2G35040
	AT2G35050
	AT2G35060
	AT2G35110
	AT2G35140
	AT2G35155
	AT2G35230
	AT2G35320
	AT2G35340
	AT2G35510
	AT2G35530
	AT2G35610
	AT2G35620
	AT2G35630
	AT2G35720
	AT2G35740
	AT2G35800
	AT2G35880
	AT2G35920
	AT2G36070
	AT2G36200
	AT2G36250
	AT2G36350
	AT2G36355
	AT2G36360
	AT2G36370
	AT2G36390
	AT2G36480
	AT2G36490
	AT2G36620
	AT2G36810
	AT2G36850
	AT2G36870
	AT2G36910
	AT2G36960
	AT2G36990
	AT2G37050
	AT2G37070
	AT2G37150
	AT2G37230
	AT2G37340
	AT2G37570
	AT2G37585
	AT2G37840
	AT2G38020
	AT2G38040
	AT2G38150
	AT2G38185
	AT2G38370
	AT2G38410
	AT2G38440
	AT2G38650
	AT2G38660
	AT2G38670
	AT2G38710
	AT2G38740
	AT2G38770
	AT2G38823
	AT2G38840
	AT2G38950
	AT2G39090
	AT2G39170
	AT2G39190
	AT2G39260
	AT2G39280
	AT2G39340
	AT2G39380
	AT2G39480
	AT2G39580
	AT2G39725
	AT2G39740
	AT2G39770
	AT2G39810
	AT2G39840
	AT2G39910
	AT2G39940
	AT2G39970
	AT2G40030
	AT2G40090
	AT2G40360
	AT2G40430
	AT2G40730
	AT2G40770
	AT2G40830
	AT2G40850
	AT2G40930
	AT2G40935
	AT2G40980
	AT2G41050
	AT2G41140
	AT2G41210
	AT2G41220
	AT2G41460
	AT2G41500
	AT2G41520
	AT2G41560
	AT2G41620
	AT2G41700
	AT2G41790
	AT2G41820
	AT2G41910
	AT2G41980
	AT2G42270
	AT2G42330
	AT2G42450
	AT2G42520
	AT2G42600
	AT2G42640
	AT2G42700
	AT2G42940
	AT2G42980
	AT2G43020
	AT2G43040
	AT2G43160
	AT2G43250
	AT2G43330
	AT2G43410
	AT2G43430
	AT2G43490
	AT2G43710
	AT2G43770
	AT2G43900
	AT2G43980
	AT2G44065
	AT2G44090
	AT2G44710
	AT2G44830
	AT2G44900
	AT2G44950
	AT2G44970
	AT2G44980
	AT2G45440
	AT2G45460
	AT2G45480
	AT2G45500
	AT2G45540
	AT2G45690
	AT2G45730
	AT2G45880
	AT2G45920
	AT2G45950
	AT2G45980
	AT2G46060
	AT2G46070
	AT2G46180
	AT2G46260
	AT2G46340
	AT2G46500
	AT2G46520
	AT2G46530
	AT2G46550
	AT2G46560
	AT2G46570
	AT2G46920
	AT2G47070
	AT2G47210
	AT2G47220
	AT2G47300
	AT2G47350
	AT2G47390
	AT2G47410
	AT2G47760
	AT2G47820
	AT2G47980
	AT2G48060
	AT2G48075
	AT2G48110
	AT2G48160
	AT3G01040
	AT3G01090
	AT3G01150
	AT3G01180
	AT3G01310
	AT3G01320
	AT3G01340
	AT3G01350
	AT3G01370
	AT3G01380
	AT3G01460
	AT3G01540
	AT3G01590
	AT3G01620
	AT3G01650
	AT3G01720
	AT3G01780
	AT3G01790
	AT3G01810
	AT3G02060
	AT3G02130
	AT3G02170
	AT3G02200
	AT3G02210
	AT3G02260
	AT3G02280
	AT3G02290
	AT3G02300
	AT3G02320
	AT3G02330
	AT3G02360
	AT3G02450
	AT3G02460
	AT3G02530
	AT3G02590
	AT3G02660
	AT3G02680
	AT3G02750
	AT3G02890
	AT3G03050
	AT3G03060
	AT3G03090
	AT3G03140
	AT3G03250
	AT3G03300
	AT3G03305
	AT3G03360
	AT3G03370
	AT3G03380
	AT3G03405
	AT3G03420
	AT3G03560
	AT3G03570
	AT3G03580
	AT3G03710
	AT3G03740
	AT3G03790
	AT3G03810
	AT3G03940
	AT3G03950
	AT3G03970
	AT3G04100
	AT3G04130
	AT3G04160
	AT3G04240
	AT3G04260
	AT3G04340
	AT3G04350
	AT3G04380
	AT3G04450
	AT3G04470
	AT3G04480
	AT3G04490
	AT3G04580
	AT3G04590
	AT3G04610
	AT3G04670
	AT3G04680
	AT3G04700
	AT3G04710
	AT3G04740
	AT3G04750
	AT3G04810
	AT3G04820
	AT3G04870
	AT3G04980
	AT3G05030
	AT3G05040
	AT3G05090
	AT3G05210
	AT3G05280
	AT3G05310
	AT3G05340
	AT3G05350
	AT3G05420
	AT3G05480
	AT3G05545
	AT3G05630
	AT3G05670
	AT3G05675
	AT3G05680
	AT3G05750
	AT3G05760
	AT3G05840
	AT3G06010
	AT3G06170
	AT3G06250
	AT3G06290
	AT3G06400
	AT3G06440
	AT3G06450
	AT3G06500
	AT3G06510
	AT3G06530
	AT3G06550
	AT3G06630
	AT3G66652
	AT3G66654
	AT3G66658
	AT3G06670
	AT3G06810
	AT3G06860
	AT3G06920
	AT3G06930
	AT3G07020
	AT3G07060
	AT3G07100
	AT3G07140
	AT3G07160
	AT3G07170
	AT3G07210
	AT3G07330
	AT3G07400
	AT3G07530
	AT3G07565
	AT3G07590
	AT3G07610
	AT3G07660
	AT3G07680
	AT3G07700
	AT3G07740
	AT3G07780
	AT3G07790
	AT3G07810
	AT3G07980
	AT3G08020
	AT3G08530
	AT3G08650
	AT3G08760
	AT3G08820
	AT3G08850
	AT3G08943
	AT3G08947
	AT3G08960
	AT3G09040
	AT3G09090
	AT3G09100
	AT3G09300
	AT3G09360
	AT3G09370
	AT3G09560
	AT3G09660
	AT3G09670
	AT3G09720
	AT3G09840
	AT3G09850
	AT3G09910
	AT3G09920
	AT3G10140
	AT3G10160
	AT3G10180
	AT3G10230
	AT3G10250
	AT3G10270
	AT3G10320
	AT3G10370
	AT3G10390
	AT3G10490
	AT3G10530
	AT3G10650
	AT3G10690
	AT3G10740
	AT3G10770
	AT3G10890
	AT3G10970
	AT3G10980
	AT3G11000
	AT3G11130
	AT3G11290
	AT3G11330
	AT3G11450
	AT3G11540
	AT3G11560
	AT3G11710
	AT3G11760
	AT3G11770
	AT3G11910
	AT3G11950
	AT3G11960
	AT3G11964
	AT3G12010
	AT3G12020
	AT3G12200
	AT3G12250
	AT3G12280
	AT3G12290
	AT3G12340
	AT3G12360
	AT3G12380
	AT3G12480
	AT3G12590
	AT3G12640
	AT3G12690
	AT3G12760
	AT3G12810
	AT3G12940
	AT3G12980
	AT3G13020
	AT3G13050
	AT3G13060
	AT3G13065
	AT3G13100
	AT3G13180
	AT3G13222
	AT3G13225
	AT3G13226
	AT3G13290
	AT3G13300
	AT3G13330
	AT3G13340
	AT3G13360
	AT3G13430
	AT3G13530
[truncated: 2,235 more rows]
